# Supplementary material for: Crystallographic Fragment Screening of a Bifunctional Proline Catabolic Enzyme Reveals New Inhibitor Templates for Proline Dehydrogenase and L-Glutamate-γ-semialdehyde Dehydrogenase
Source: Molecules. 2024 Nov 16;29(22):5408. doi: 10.3390/molecules29225408 (PMC11596857; doi:10.3390/molecules29225408)
Supplement: Supplementary file 1 [file molecules-29-05408-s001.zip]

Archive with 2 entries (2 files):
- molecules-3301004-supplementary.pdf
- Zen_Core_288_mixof6.xls
