# Supplementary material for: Crystallographic Fragment Screening of a Bifunctional Proline Catabolic Enzyme Reveals New Inhibitor Templates for Proline Dehydrogenase and L-Glutamate-γ-semialdehyde Dehydrogenase
Source: Molecules. 2024 Nov 16;29(22):5408. doi: 10.3390/molecules29225408 (PMC11596857; doi:10.3390/molecules29225408)
Supplement: Supplementary file 1 [file molecules-29-05408-s001.zip › Zen_Core_288_mixof6.xls]

## Sheet: default
ZT Number	288_Xray_Mixof6_well	Name	Smiles	Solvent
ZT0204	A1	4-bromoisoquinoline	Brc(c1c(c2)cccc1)cn2	DMSO
ZT1881	A1	5-methyl-1,2-oxazol-3-ol	Oc(cc(C)o1)n1	DMSO
ZT0443	A1	2,6-diamino-4-chloropyrimidine	Clc(cc(N)n1)nc1N	DMSO
ZT0078	A1	2-methylbenzimidazole	Cc1nc2c(cccc2)[nH]1	DMSO
ZT0909	A1	1-phenylpyrrole-2,5-dione	c1(N(C(=O)C=C2)C2=O)ccccc1	DMSO
ZT0400	A1	4-amino-3-methylphenol	Nc(ccc1O)c(C)c1	DMSO
ZT0452	A2	5-nitroisoquinoline	[N+](c1cccc(c2)c1ccn2)([O-])=O	DMSO
ZT0927	A2	pyrazine-2-carboxylic acid	n1ccncc1C(O)=O	DMSO
ZT0013	A2	2,4-diaminopyrimidine	Nc(ccn1)nc1N	DMSO
ZT1921	A2	diphenylmethanamine;hydrochloride	NC(c1ccccc1)c2ccccc2.Cl	DMSO
ZT0179	A2	3-chloro-1-benzothiophene-2-carboxylic acid	c1ccc2c(c1)c(c(C(=O)O)s2)Cl	DMSO
ZT0956	A2	4-morpholin-4-ylaniline	O1CCN(c(ccc2N)cc2)CC1	DMSO
ZT0118	A3	isoquinoline-1-carboxylic acid	c1(ccn2)c(c2C(O)=O)cccc1	DMSO
ZT1967	A3	4-(1,2,4-triazol-1-yl)phenol	n1(c(ccc2O)cc2)cncn1	DMSO
ZT0335	A3	2-amino-4-methoxy-6-methylpyrimidine	Nc1nc(OC)cc(C)n1	DMSO
ZT0496	A3	(2S,3R,4R,5S,6R)-6-(hydroxymethyl)-2-methyloxane-2,3,4,5-tetrol	[C@@]1(C)([C@@H]([C@H]([C@H]([C@@H](CO)O1)O)O)O)O	DMSO
ZT2004	A3	2-amino-1,7-dihydropurin-6-one	NC1=Nc(nc[nH]2)c2C(=O)N1	10%HCl/90%DMSO
ZT0139	A3	1,3-thiazol-2-amine	Nc1nccs1	DMSO
ZT0115	A4	isoquinolin-5-amine	Nc1cccc(c2)c1ccn2	DMSO
ZT0592	A4	2,3,5,6-tetramethylcyclohexa-2,5-diene-1,4-dione	CC1=C(C)C(=O)C(=C(C)C1=O)C	DMSO
ZT1879	A4	4-methylpyrimidin-2-ol;hydrochloride	Oc1nc(C)ccn1.Cl	DMSO
ZT1936	A4	4-cyanobenzenesulfonamide	C(c(ccc1S(=O)(=O)N)cc1)#N	DMSO
ZT0646	A4	1-(2-thiazolyl)-ethanone	CC(=O)c1nccs1	DMSO
ZT1682	A4	ethyl piperazine-1-carboxylate	C(OC(N1CCNCC1)=O)C	10% HCl/90%Water
ZT0467	A5	4-chloro-7-nitrobenzofurazan	Clc1ccc([N+]([O-])=O)c(n2)c1no2	DMSO
ZT0336	A5	2-chloro-4-methoxypyrimidine	Clc1nc(OC)ccn1	DMSO
ZT0497	A5	(3R,4S,5S,6R)-6-(hydroxymethyl)-4-methoxyoxane-2,3,5-triol	CO[C@H]1[C@H](O)[C@@H](CO)OC(O)[C@@H]1O	DMSO
ZT0128	A5	4-methyl-1,3-thiazole	Cc(cs1)nc1	DMSO
ZT0782	A5	Benz[cd]indol-2(1H)-one	N1c(c(c23)c(ccc2)C1=O)ccc3	DMSO
ZT0365	A5	3-methylcyclohexan-1-ol	CC(CCCC1O)C1	DMSO
ZT0126	A6	2-benzoxazoline	O1c2c(cccc2)NC1=O	DMSO
ZT0440	A6	4-hydroxy-2-mercapto-6-methylpyrimidine	Oc(cc(C)n1)nc1S	DMSO
ZT0130	A6	5-methyl-1,3-thiazol-2-amine	Nc1ncc(C)s1	DMSO
ZT0945	A6	2,3,4,6,7,8,9,10-octahydropyrimido[1,2-a]azepine	C1CCC2=NCCCN2CC1	DMSO
ZT0372	A6	2-methyl-1,3-cyclohexanedione	CC1C(=O)CCCC1=O	DMSO
ZT0143	A6	2-amino-4-chlorobenzothiazole	Nc1nc2c(cccc2Cl)s1	DMSO
ZT1883	B1	[1,2,4]triazolo[4,3-a]pyridin-3-ol	Oc1n2c(cccc2)nn1	DMSO
ZT0434	B1	2-amino-4,6-dimethylpyrimidine	Nc1nc(C)cc(C)n1	DMSO
ZT0489	B1	6-(hydroxymethyl)oxane-2,3,4,5-tetrol	C(O)C(C(O)C(O)C1O)OC1O	DMSO
ZT0770	B1	2-(4-methyl-1,3-thiazol-5-yl)ethanol	Cc(c(CCO)s1)nc1	DMSO
ZT0505	B1	5-oxopyrrolidine-2-carboxylic acid	N1C(C(O)=O)CCC1=O	DMSO
ZT1686	B1	5,6-Dimethylbenzimidazole	Cc1c(C)cc2c([nH]cn2)c1	DMSO
ZT0075	B2	5-aminoindazole	Nc1ccc(c2c1)[nH]nc2	DMSO
ZT0127	B2	2,4,5-trimethyl-1,3-thiazole	Cc(s1)c(C)nc1C	DMSO
ZT0357	B2	1,3-cyclohexanedione	C1(=O)CCCC(=O)C1	DMSO
ZT0002	B2	8-bromoguanosine	Brc1n([C@H]2[C@H](O)[C@H](O)[C@@H](CO)O2)c(N=C(N)NC3=O)c3n1	DMSO
ZT0444	B2	6-methyl-1,3,5-triazine-2,4-diamine	Cc1nc(N)nc(N)n1	DMSO
ZT0218	B2	tolazoline	N1CCN=C1Cc2ccccc2	DMSO
ZT0010	B3	5-chloro-2-mercaptobenzoxazole	Clc(ccc(o1)c2nc1S)c2	DMSO
ZT0371	B3	5-methyl-1,3-cyclohexanedione	CC(CC1=O)CC(=O)C1	DMSO
ZT0040	B3	4-Hydroxypyridine	Oc(ccn1)cc1	DMSO
ZT0512	B3	3-(trifluoromethyl)aniline	c1cc(cc(c1)N)C(F)(F)F	DMSO
ZT0305	B3	2-acetylpyrrole	C(c1ccc[nH]1)(=O)C	DMSO
ZT1798	B3	4-(2-pyrrolidin-1-ylethyl)aniline;hydrochloride	N1(CCc(ccc2N)cc2)CCCC1.Cl	water
ZT1680	B4	1,4-benzodioxan-5-carboxylic acid	O1c(cccc2C(O)=O)c2OCC1	DMSO
ZT0180	B4	1-benzothiophene-2-carboxylic acid	c1(cc2C(O)=O)c(s2)cccc1	DMSO
ZT0722	B4	1-oxopyridine-2-thiol	Sc1ccccn1=O	DMSO
ZT0411	B4	6-hydroxypicolinic acid	Oc(n1)cccc1C(=O)O	DMSO
ZT0859	B4	N-(2-oxothiolan-3-yl)acetamide	CC(=O)NC1CCSC1=O	DMSO
ZT0951	B4	1,4-dioxa-8-azaspiro[4.5]decane	C1CNCCC21OCCO2	DMSO
ZT0461	B5	2,3-dihydro-1,4-benzodioxin-6-amine	c1cc2c(cc1N)OCCO2	DMSO
ZT0196	B5	2-(trifluromethyl)benzimidazole	FC(F)(F)c1nc2c(cccc2)[nH]1	DMSO
ZT0044	B5	6-amino-3-picoline	c1cc(N)ncc1C	DMSO
ZT0162	B5	1,5,6,7-Tetrahydro-4H-indol-4-one	c1(cc2)c([nH]2)CCCC1=O	DMSO
ZT1857	B5	5-methyl-1H-tetrazole	Cc([nH]1)nnn1	DMSO
ZT0923	B5	4,4-dimethylpiperidine-2,6-dione	CC(C)(CC(NC1=O)=O)C1	10% HCl/90%Water
ZT0466	B6	3-(bromomethyl)-2,3-dihydro-1,4-benzodioxine	c1ccc2c(c1)OCC(CBr)O2	DMSO
ZT1868	B6	1,7-dihydropyrrolo[2,3-d]pyrimidin-4-one	c1c[nH]c(NC=NC2=O)c12	DMSO
ZT0045	B6	2-amino-6-methylpyridine	c1c(C)nc(N)cc1	DMSO
ZT0307	B6	1-(1-methylpyrrol-2-yl)ethanone	C(c1cccn1C)(=O)C	DMSO
ZT1956	B6	2-methyl-4-phenyl-1,3-thiazole	Cc1nc(c2ccccc2)cs1	DMSO
ZT0421	B6	3-Hydroxy-6-methyl-2-pyridinemethanol	N1C(C)=CC=C(O)C1(O)C	DMSO
ZT0932	C1	(3aS,7aR)-3a,4,7,7a-tetrahydroisoindole-1,3-dione	C1=CC[C@@H]2[C@H](C1)C(=O)NC2=O	DMSO
ZT0429	C1	2-amino-4-methyl-3-nitropyridine	Nc1c([N+]([O-])=O)c(C)ccn1	DMSO
ZT1931	C1	2-aminopyridine-3-carbonitrile	c1cc(C#N)c(N)nc1	DMSO
ZT0243	C1	1,3-dihydroindol-2-one	c1(CC2=O)c(N2)cccc1	DMSO
ZT1957	C1	2-piperidin-1-ylphenol	N1(c2ccccc2O)CCCCC1	DMSO
ZT1850	C1	1,2-dihydro-1,2,4-triazol-3-one	N1C=NC(=O)N1	DMSO
ZT0789	C2	5,6,7,8-Tetrahydro-2-naphthoic acid	c1(ccc2C(=O)O)c(c2)CCCC1	DMSO
ZT0020	C2	5-methylbenzimidazole	Cc1ccc2c([nH]cn2)c1	DMSO
ZT0422	C2	3-hydroxy-2-nitropyridine	Oc(cccn1)c1[N+]([O-])=O	DMSO
ZT0939	C2	1-benzylpyrrolidin-2-one	c1ccc(cc1)CN1CCCC1=O	Water + 10% HCL
ZT0207	C2	5-phenyl-1H-tetrazole	c1(c([nH]2)nnn2)ccccc1	DMSO
ZT1858	C2	1,4-thiazinane 1,1-dioxide;hydrochloride	O=S1(CCNCC1)=O.Cl	DMSO
ZT1853	C3	4,5,6,7-tetrahydro-1H-indazole;hydrochloride	C1Cc2c(cn[nH]2)CC1.Cl	DMSO
ZT0038	C3	3-Aminopyridine	Nc(cccn1)c1	DMSO
ZT0334	C3	2-methoxypyridine-3-carboxylic acid	COc1c(C(O)=O)cccn1	DMSO
ZT0949	C3	1-ethyl-7-methyl-4-oxo-1,8-naphthyridine-3-carboxylic acid	CCn1cc(c(=O)c2ccc(C)nc12)C(=O)O	DMSO
ZT0924	C3	1H-1,2,4-triazole-3,5-diamine	c1(N)nc(N)n[nH]1	DMSO
ZT0228	C3	L-Cysteine	N[C@@H](CS)C(O)=O	water
ZT0764	C4	2-Amino-6-fluorobenzothiazole	Nc1nc2c(cc(F)cc2)s1	DMSO
ZT0415	C4	5-acetyl-2-methoxypyridine	C(c(cn1)ccc1OC)(=O)C	DMSO
ZT1869	C4	2,3-dichloropyridine	Clc(cccn1)c1Cl	DMSO
ZT0952	C4	5-methyl-5-phenylimidazolidine-2,4-dione	CC1(c2ccccc2)C(=O)NC(=O)N1	DMSO
ZT1859	C4	3-phenyl-1H-pyrazole	c1(c(cc[nH]2)n2)ccccc1	DMSO
ZT0348	C4	(2R)-2-amino-4-methylsulfanylbutanoic acid	CSCC[C@H](C(=O)O)N	water
ZT0757	C5	6-Aminobenzothiazole?	Nc(cc(s1)c2nc1)cc2	DMSO
ZT0432	C5	2,3-diamino-5-bromopyridine	Nc(cc(Br)cn1)c1N	DMSO
ZT0344	C5	2-methoxypyridine-3-carboxylic acid	COc1c(cccn1)C(=O)O	DMSO
ZT0042	C5	3-Hydroxypyridine	Oc(cccn1)c1	DMSO
ZT0944	C5	adamantane-1-carbonitrile	C1(C#N)(CC2C3)CC(CC3C1)C2	DMSO
ZT0256	C5	4-oxo-4H-1-benzopyran-2-carboxylic acid	O1c(c2C(=O)C=C1C(O)=O)cccc2	DMSO
ZT0724	C6	2-(Methylthio)nicotinic acid	CSc1c(C(=O)O)cccn1	DMSO
ZT1916	C6	4-bromo-3-methylpyridine;hydrochloride	Brc(ccn1)c(C)c1.Cl	DMSO
ZT0534	C6	3-methylpurin-6-amine	Cn1cnc(c2c1ncn2)N	Water + 10% HCL
ZT0914	C6	1,2,3,4-tetrahydroquinoline	c1ccc2c(c1)CCCN2	Water + 10% HCL
ZT0611	C6	1-acetylpiperidine-4-carboxylic acid	C(N1CCC(C(O)=O)CC1)(=O)C	DMSO
ZT0182	C6	5-methyl-1H-imidazole	c1nc[nH]c1C	DMSO
ZT0428	D1	2-amino-4-methyl-5-nitropyridine	Nc1cc(C)c([N+]([O-])=O)cn1	DMSO
ZT0089	D1	6-chloropurine	c1[nH]c2c(ncnc2Cl)n1	DMSO
ZT1841	D1	phthalazine	c1(cnn2)c(c2)cccc1	DMSO
ZT1845	D1	1,3-diazinane-2,4-dione	N1CCC(=O)NC1=O	DMSO
ZT0137	D1	2-methyl-1H-imidazole	Cc1[nH]ccn1	DMSO
ZT0223	D1	(2S,3R)-2-amino-3-hydroxybutanoic acid	C[C@H]([C@@H](C(=O)O)N)O	water
ZT0301	D2	1-pyridin-2-ylethanone	CC(=O)c1ccccn1	DMSO
ZT0057	D2	2,4-dihydroxypyridine	Oc(ccn1)cc1O	DMSO
ZT0379	D2	1-methylpiperidin-4-ol	OC(CCN1C)CC1	water
ZT2021	D2	1H-pyrazolo[3,4-d]pyrimidin-4-amine	Nc1ncnc2c1cn[nH]2	10% HCl/90%DMSO
ZT0506	D2	(2S)-2-hydroxypyrrolidine-2-carboxylic acid	O[C@@]1(NCCC1)C(=O)O	DMSO
ZT0168	D2	1-methylindole-2-carboxylic acid	Cn1c2ccccc2cc1C(=O)O	DMSO
ZT1908	D3	3-(trifluoromethyl)pyridin-2-ol	Oc1c(C(F)(F)F)cccn1	DMSO
ZT0861	D3	4-Amino-1-Boc-piperidine	NC(CCN1C(OC(C)(C)C)=O)CC1	DMSO
ZT0798	D3	(1R,2S)-1-amino-2,3-dihydro-1H-inden-2-ol	c1ccc2c(c1)C[C@@H]([C@@H]2N)O	DMSO
ZT0201	D3	6-chloro-2-methylquinoline	Clc(ccc(n1)c2ccc1C)c2	DMSO
ZT0119	D3	quinoline-3-carboxylic acid	c1(cc(C(O)=O)c2)c(n2)cccc1	DMSO
ZT0235	D3	(2S)-2,4-diamino-4-oxobutanoic acid	N[C@H](C(=O)O)CC(=O)N	10% HCl/90%Water
ZT0418	D4	2-methoxy-5-nitropyridine	COc1ccc([N+]([O-])=O)cn1	DMSO
ZT0721	D4	pyridine-2-thiol	Sc1ccccn1	10% HCl/90%Water
ZT0110	D4	quinoline-2-carboxylic acid	c1(ccc2C(O)=O)c(n2)cccc1	DMSO
ZT0862	D4	5-Chloro-1-indanone	Clc(ccc(C1=O)c2CC1)c2	DMSO
ZT0240	D4	(2S)-2-amino-3-(1H-imidazol-4-yl)propanoic acid	N[C@H](C(=O)O)Cc1nc[nH]c1	DMSO
ZT0442	D4	2-thiobarbituric acid	N1C(=O)CC(=O)NC1=S	DMSO
ZT1880	D5	5,5-dimethyl-1,3-oxazolidine-2,4-dione	CC(C)(O1)C(=O)NC1=O	DMSO
ZT0383	D5	(1-methylpiperidin-2-yl)methanol	CN1CCCCC1CO	DMSO
ZT1877	D5	pyridazin-3-amine;hydrochloride	Nc(cccn1)n1.Cl	DMSO
ZT0214	D5	1,3-diiminoisoindole	N=C(c1c(C2=N)cccc1)N2	DMSO
ZT0103	D5	8-aminoquinoline	Nc(c(n1)c2ccc1)ccc2	DMSO
ZT0643	D5	4-propan-2-ylaniline	C(c(ccc1N)cc1)(C)C	DMSO
ZT0006	D6	isonipecotamide	N1CCC(C(N)=O)CC1	DMSO
ZT0184	D6	4-bromo-1h-imidazole	Brc(c[nH]1)nc1	DMSO
ZT0308	D6	4-methoxyindole	COc1cccc(c12)[nH]cc2	DMSO
ZT1864	D6	6-methyl-2H-1,2,4-triazine-3,5-dione	N1N=C(C)C(=O)NC1=O	DMSO
ZT0093	D6	3-amino-2-napthol	Nc(cc1c(c2)cccc1)c2O	DMSO
ZT0808	D6	Ninhydrin?	c1(C(=O)C2(O)O)c(C2=O)cccc1	DMSO
ZT0193	E1	piperidine-2-carboxylic acid	C1CCNC(C1)C(=O)O	Water
ZT0133	E1	1-methylimidazole	Cn1ccnc1	DMSO
ZT0446	E1	2-methyl-5-nitroindole	Cc1cc(c2[nH]1)cc([N+]([O-])=O)cc2	DMSO
ZT0104	E1	2-methylquinolin-4-amine	Nc(c1c(n2)cccc1)cc2C	DMSO
ZT0591	E1	a-Methylhydrocinnamic acid	CC(CC(=O)O)c1ccccc1	DMSO
ZT0327	E1	2-methoxyhydroquinone	COc1cc(O)ccc1O	DMSO
ZT0608	E2	ethyl 4-aminopiperidine-1-carboxylate	CCOC(=O)N1CCC(CC1)N	DMSO
ZT0015	E2	1H-pyrazolo[3,4-d]pyrimidin-4-amine	c1c2c(N)ncnc2[nH]n1	DMSO
ZT0072	E2	5-hydroxyindole-2-carboxylic acid	Oc1ccc(c2c1)[nH]c(C(O)=O)c2	DMSO
ZT0919	E2	2-imino-1-methylimidazolidin-4-one	CN1C(NC(C1)=O)=N	DMSO
ZT0282	E2	napththalene-2-sulfonamide	c1(ccc2S(=O)(=O)N)c(c2)cccc1	DMSO
ZT0347	E2	(2R)-2-amino-5-carbamimidamidopentanoic acid	N[C@@H](C(=O)O)CCCNC(=N)N	water
ZT0192	E3	piperidine-3-carboxylic acid	N1CCCC(C(=O)O)C1	water
ZT0105	E3	2-methylquinolin-8-ol	Cc1ccc2c(n1)c(O)ccc2	DMSO
ZT1851	E3	1H-pyrrolo[3,2-c]pyridine	c1(cc2)c([nH]2)ccnc1	DMSO
ZT0387	E3	4-aminobenzonitrile	Nc(ccc1C#N)cc1	DMSO
ZT0629	E3	p-Coumaric acid	c1cc(ccc1\C=C\C(=O)O)O	DMSO
ZT0501	E3	2-(methylamino)acetic acid	N(C)CC(O)=O	DMSO
ZT0188	E4	piperidin-4-ylmethanamine	NCC(CCN1)CC1	DMSO
ZT0120	E4	7-chloroquinolin-4-ol	Clc(cc(n1)c2c(O)cc1)cc2	DMSO
ZT0210	E4	Salicylhydroxamic acid	c1(C(NO)=O)ccccc1O	DMSO
ZT0823	E4	4-(4-Chlorophenyl)-4-hydroxypiperidine	Clc(ccc1C(O)(CCN2)CC2)cc1	DMSO
ZT2017	E4	6,7-dimethoxy-1,2,3,4-tetrahydroisoquinoline	COc(cc(C1)c2CCN1)c(OC)c2	DMSO
ZT0519	E4	(3R,4R,5R)-1,3,4,5,6-pentahydroxyhexan-2-one	OCC([C@H]([C@@H]([C@@H](CO)O)O)O)=O	DMSO
ZT0507	E5	trans-4-hydroxy-L-proline	C1[C@H]([NH2+]CC1O)C(=O)[O-]	water
ZT1899	E5	1H-indole-5-carbonitrile	C(c1ccc(c2c1)[nH]cc2)#N	DMSO
ZT0813	E5	7-Hydroxy-3,4-dihydro-2(1H)-quinolinone	Oc(cc(N1)c2CCC1=O)cc2	DMSO
ZT0220	E5	benzamidine hydrochloride hydrate	c1(C(N)=N)ccccc1.Cl	DMSO
ZT0699	E5	Methyl 4-nitrobenzoate	COC(=O)c1ccc([N+]([O-])=O)cc1	DMSO
ZT0527	E5	(2Z)-2-butenedioic acid	C(O)(=O)\C=C/C(O)=O	DMSO
ZT1668	E6	1H-indol-3-ylmethanol	[nH]1c(c2c(CO)c1)cccc2	DMSO
ZT0900	E6	naphthalene-1,5-diamine	c1cc2c(cccc2N)c(c1)N	DMSO
ZT0289	E6	3'-aminoacetophenone	Nc(cccc1C(=O)C)c1	DMSO
ZT0647	E6	Dopamine hydrochloride	Oc1c(ccc(CCN)c1)O.Cl	DMSO
ZT1927	E6	methylsulfonylbenzene	CS(c1ccccc1)(=O)=O	DMSO
ZT0468	E6	1,2,3,4-tetrahydro-3-isoquinolinecarboxylic acid	c1(CC(C(O)=O)N2)c(C2)cccc1.Cl	DMSO
ZT0198	F1	2-chloroquinoline	c1ccc2c(c1)ccc(Cl)n2	DMSO
ZT0016	F1	4-bromobenzamide	Brc(ccc1C(N)=O)cc1	DMSO
ZT0329	F1	3-fluoro-p-anisidine	Fc(c(OC)ccc1N)c1	DMSO
ZT0586	F1	2,4-Dihydroxybenzoic acid?	c1cc(c(cc1O)O)C(=O)O	DMSO
ZT0206	F1	lumazine	c(cnc(NC(=O)NC1=O)c12)n2	DMSO
ZT0553	F1	(2R)-2-[(1S)-1,2-dihydroxyethyl]-3,4-dihydroxy-2H-furan-5-one	C([C@@H]([C@@H]1C(=C(C(=O)O1)O)O)O)O	DMSO
ZT0097	F2	1,6-dihydroxynapthalene	Oc(ccc(c1O)c2ccc1)c2	DMSO
ZT0409	F2	phloroglucinol	c1(O)cc(O)cc(O)c1	DMSO
ZT0617	F2	(2R)-2-amino-2-(4-hydroxyphenyl)acetic acid	[C@@H](N)(C(=O)O)c1ccc(O)cc1	DMSO
ZT0664	F2	imidazo[1,2-a]pyridine	c1ccn2ccnc2c1	DMSO
ZT0173	F2	3-furoic acid	o1ccc(C(O)=O)c1	DMSO
ZT0561	F2	butanamide	C(N)(=O)CCC	water
ZT2012	F3	4-chloronaphthalen-1-ol	Clc(c1c(c2O)cccc1)cc2	DMSO
ZT0698	F3	4-Acetamidobenzoic acid	C(Nc(ccc1C(=O)O)cc1)(=O)C	DMSO
ZT1924	F3	2,3-dihydroxybenzonitrile	Oc(cccc1C#N)c1O	DMSO
ZT0374	F3	1-methylpiperidin-4-one	CN1CCC(=O)CC1	DMSO
ZT0174	F3	furan-2-carboxylic acid	o1cccc1C(O)=O	DMSO
ZT0555	F3	(2R)-2-acetamidopropanoic acid	C(N[C@H](C(O)=O)C)(=O)C	DMSO
ZT0792	F4	1,3-Indandione	c1(C(=O)C2)c(C2=O)cccc1	DMSO
ZT0027	F4	3-aminophenol	Nc(cccc1O)c1	DMSO
ZT0695	F4	4-Amino-3-methoxybenzoic acid?	Nc(ccc1C(=O)O)c(OC)c1	DMSO
ZT0146	F4	1H-pyrazol-3-amine	Nc1cc[nH]n1	DMSO
ZT0185	F4	2-methylcyclohexan-1-amine	CC1CCCCC1N	DMSO
ZT0616	F4	2-amino-2-methylpentanedioic acid	C(CC(=O)O)C(N)(C)C(=O)O	10% HCl/90%Water
ZT0393	F5	3,4-diaminotoluene	Nc(ccc1C)c(N)c1	DMSO
ZT0747	F5	2-Nitrobenzyl alcohol	[N+](c1ccccc1CO)([O-])=O	DMSO
ZT0574	F5	3-cyclohexylpropanoic acid	C1CCCC(CCC(O)=O)C1	water
ZT0786	F5	5-Hydroxy-1-tetralone	Oc1cccc(C2=O)c1CCC2	DMSO
ZT0955	F5	4-phenylcyclohexan-1-one	c1ccc(cc1)C1CCC(=O)CC1	DMSO
ZT0656	F5	2-amino-4-methylsulfinylbutanoic acid	C(CS(=O)C)C(N)C(=O)O	DMSO
ZT0399	F6	3-amino-2-methylphenol	Nc(cccc1O)c1C	DMSO
ZT0545	F6	3-Hydroxyphenylacetic acid	Oc(cccc1CC(=O)O)c1	DMSO
ZT1852	F6	1H-pyrrolo[3,2-b]pyridine	c1(cc2)c([nH]2)cccn1	DMSO
ZT0542	F6	2-morpholin-4-ylethanesulfonic acid	C(CN1CCOCC1)S(=O)(=O)O	DMSO
ZT0265	F6	4-hydroxy-6-methylcoumarin	OC(c1c(O2)ccc(C)c1)=CC2=O	DMSO
ZT0637	F6	(2S)-2-amino-3,3-dimethylbutanoic acid	N[C@H](C(O)=O)C(C)(C)C	water
ZT0406	G1	4-methylcatechol	Cc(ccc1O)cc1O	DMSO
ZT0708	G1	2,3,4,5,6-Pentafluorobenzoic acid	Fc(c1C(=O)O)c(F)c(F)c(F)c1F	DMSO
ZT0478	G1	DL-a-Hydroxy-?,?-dimethyl-?-butyrolactone	CC1(C)COC(=O)C1O	DMSO
ZT0834	G1	1-(4-Nitrophenyl)piperazine	[N+](c(ccc1N2CCNCC2)cc1)([O-])=O	DMSO
ZT0271	G1	7-hydroxycoumarinyl-4-acetic acid	c1cc(O)cc(OC(C=C2CC(=O)O)=O)c12	DMSO
ZT0649	G1	hex-5-ynoic acid	C(O)(=O)CCCC#C	DMSO
ZT0546	G2	3-methoxybenzamide	COc(cccc1C(N)=O)c1	DMSO
ZT0641	G2	(3-iodophenyl)methanol	c1cc(cc(c1)I)CO	DMSO
ZT0368	G2	(1R,2S)-cyclohexane-1,2-diol	C1CC[C@@H]([C@@H](C1)O)O	DMSO
ZT0170	G2	2-methylfuran	Cc1ccco1	DMSO
ZT0835	G2	1-Acetyl-4-(4-hydroxyphenyl)piperazine	C(N1CCN(c2ccc(O)cc2)CC1)(=O)C	DMSO
ZT0272	G2	7-amino-4-(trifluoromethyl)coumarin	Nc(cc(O1)c2C(C(F)(F)F)=CC1=O)cc2	DMSO
ZT0733	G3	3-Methylsalicylic acid	Cc(cccc1C(=O)O)c1O	DMSO
ZT0362	G3	4-methylcyclohexan-1-amine	CC(CCC1N)CC1	DMSO
ZT0846	G3	thiophen-3-ylmethanol	s1ccc(CO)c1	10% HCl/90%Water
ZT1920	G3	1-(2-chlorophenyl)piperazine;hydrochloride	Clc1ccccc1N2CCNCC2.Cl	DMSO
ZT0964	G3	9-methoxyfuro[3,2-g]chromen-7-one	c(c(cco1)c1c2OC)c(C=CC(=O)O3)c23	DMSO
ZT0681	G3	2-hydroxy-4-methylpentanoic acid	OC(CC(C)C)C(=O)O	10% HCl/90%DMSO
ZT0330	G4	2-fluoro-6-methoxyphenol	Fc1cccc(OC)c1O	DMSO
ZT0631	G4	(2R)-2-hydroxy-3-phenylpropanoic acid	c1ccc(cc1)C[C@H](C(=O)O)O	DMSO
ZT0213	G4	4-amino-1H-pyrimidin-2-one	N1C=CC(N)=NC1=O	10% HCl/90%DMSO
ZT0818	G4	2-Phenylhydroquinone	c1(c2cc(O)ccc2O)ccccc1	DMSO
ZT0753	G4	(2R,3S)-2,3-dihydroxybutanedioic acid	C(O)(=O)[C@H]([C@@H](C(O)=O)O)O	DMSO
ZT0026	G4	1,4-phenylenediamine	c1(N)ccc(N)cc1	DMSO
ZT0315	G5	2-methoxyaniline	c1(N)ccccc1OC	DMSO
ZT0848	G5	3-Acetylthiophene	C(c(ccs1)c1)(=O)C	DMSO
ZT1891	G5	3-methyl-1,2-thiazol-5-amine;hydrobromide	Cc(cc(N)s1)n1.Br	DMSO
ZT2015	G5	2-(3-fluoro-4-phenylphenyl)propanoic acid	c1ccccc1c2ccc(C(C(O)=O)C)cc2F	DMSO
ZT0741	G5	(2R)-2-amino-3-hydroxypropanamide;hydrochloride	Cl.N[C@H](C(N)=O)CO	water
ZT1965	G5	4-fluoro-N-methylbenzamide	Fc(ccc1C(NC)=O)cc1	DMSO
ZT0568	G6	(2R)-2-amino-2-cyclohexylacetic acid	[C@H](C(O)=O)(C1CCCCC1)N	DMSO
ZT0705	G6	2,3,4,5,6-Pentafluorobenzyl alcohol	Fc(c1CO)c(F)c(F)c(F)c1F	DMSO
ZT0293	G6	1-(2-fluorophenyl)ethanone	CC(=O)c1ccccc1F	DMSO
ZT0566	G6	3-chloro-4-hydroxybenzoic acid	c1cc(c(cc1C(=O)O)Cl)O	Water + 10% HCL
ZT0855	G6	3-methylthiophene-2-carboxylic acid	Cc(ccs1)c1C(O)=O	DMSO
ZT1926	G6	1-fluoro-4-phenylbenzene	Fc(ccc1c2ccccc2)cc1	DMSO
ZT0773	H1	(4-Fluorophenyl)thiourea	Fc(ccc1NC(N)=S)cc1	DMSO
ZT0321	H1	(2-methoxyphenyl)methanamine	COc1ccccc1CN	DMSO
ZT0325	H1	(4-methoxyphenyl)methanol	COc1ccc(cc1)CO	Water + 10% HCL
ZT1990	H1	2-amino-5-fluorobenzoic acid	c1cc(c(cc1F)C(=O)O)N	DMSO
ZT0311	H1	1-(5-methylfuran-2-yl)ethanone	C(c1ccc(C)o1)(=O)C	DMSO
ZT1937	H1	2-(4-methylphenyl)benzonitrile	C(c1ccccc1c2ccc(C)cc2)#N	DMSO
ZT0511	H2	2-(trifluoromethyl)aniline	c1ccc(c(c1)C(F)(F)F)N	DMSO
ZT0660	H2	methyl 4-methoxybenzoate	COc1ccc(cc1)C(=O)OC	DMSO
ZT0844	H2	thiophen-2-ylmethanamine	c1cc(CN)sc1	DMSO
ZT1904	H2	2-phenylaniline;hydrochloride	Nc1ccccc1c2ccccc2.Cl	DMSO
ZT0224	H2	(2S)-2-amino-3-hydroxypropanoic acid	N[C@H](C(=O)O)CO	water
ZT0007	H2	5-bromouracil	BrC(=CN1)C(=O)NC1=O	DMSO
ZT1874	H3	2,6-dimethylpiperazine	CC(N1)CNCC1C	DMSO
ZT0915	H3	8a-methyl-3,4,7,8-tetrahydro-2H-naphthalene-1,6-dione	CC12CCC(=O)C=C1CCCC2=O	DMSO
ZT0296	H3	2-chloroacetophenone	ClCC(c1ccccc1)=O	DMSO
ZT0402	H3	5-amino-2-methylphenol	Nc(cc1O)ccc1C	DMSO
ZT1860	H3	3-methyl-1H-pyrazole-5-carboxylic acid	Cc(cc(C(O)=O)[nH]1)n1	DMSO
ZT0942	H3	1,3-thiazolidine-2,4-dione	S1CC(=O)NC1=O	DMSO
ZT0396	H4	3-aminobenzyl alcohol	Nc(cccc1CO)c1	DMSO
ZT0279	H4	2-chlorobenzenesulfonamide	Clc1ccccc1S(=O)(=O)N	DMSO
ZT0720	H4	1,3-thiazolidine-4-carboxylic acid	S1CC(C(O)=O)NC1	DMSO
ZT0319	H4	2-methyl-p-anisidine	COc(ccc1N)cc1C	DMSO
ZT1911	H4	4-(trifluoromethyl)benzenesulfonamide	C(c(ccc1S(=O)(=O)N)cc1)(F)(F)F	DMSO
ZT0599	H4	1-(4-fluorophenyl)ethanamine	CC(c1ccc(cc1)F)N	DMSO
ZT1669	H5	indole-2-carboxylic acid	[nH]1c(c2cc1C(O)=O)cccc2	DMSO
ZT0748	H5	2-Amino-5-chlorobenzyl alcohol	Nc1ccc(Cl)cc1CO	DMSO
ZT0598	H5	1-(4-fluorophenyl)-N-methylmethanamine	CNCc1ccc(cc1)F	DMSO
ZT0474	H5	oxolan-3-ol	C1COCC1O	DMSO
ZT0856	H5	5-methylthiophene-2-carboxylic acid	Cc1ccc(C(=O)O)s1	DMSO
ZT0650	H5	(2S)-2-amino-4-methylpentan-1-ol	N[C@H](CO)CC(C)C	DMSO
ZT0762	H6	2-Methyl-5-benzothiazolol	Cc1nc2c(ccc(O)c2)s1	DMSO
ZT0043	H6	pyridin-3-ylmethanamine	c1cc(CN)cnc1	DMSO
ZT0306	H6	1-(1-methylpyrrol-3-yl)ethanone	CC(=O)c1ccn(C)c1	DMSO
ZT0718	H6	3-(p-Tolyl)propionic acid	c1(CCC(=O)O)ccc(C)cc1	DMSO
ZT0902	H6	quinazolin-4-ol	Oc(c1c(n2)cccc1)nc2	DMSO
ZT0363	H6	2-methylcyclohexan-1-ol	CC1CCCCC1O	DMSO
